# Supplementary material for: Great ape infants’ face touching and its role in social engagement
Source: Anim Cogn. 2025 Feb 5;28(1):10. doi: 10.1007/s10071-025-01931-8 (PMC11799006; doi:10.1007/s10071-025-01931-8)
Supplement: Supplementary file 1 — Supplementary Material 1 [file 10071_2025_1931_MOESM1_ESM.xlsx]

## Sheet: Sheet1
ID	Group	Name	Age	Touche type	Where?	Time	JA yes/no/?	Duration	TI Kinship	TI Sex- Age	Context	Context Code
C1	Chester Zoo	Carlos	12mo	Head	Ear	05:03 - 05:03	yes	1	No	Infant	Play	1
C2	Chester Zoo	Carlos	12mo	Face	Mouth	20:08 - 20:09	yes	1	Yes	Mother	Food beg	3
C3	Chester Zoo	Carlos	12mo	Face	Mouth	25:52 - 25:52	yes	1	?	Adult male	Play	1
C4	Chester Zoo	Carlos	12mo	Face	Mouth	26:21 - 26:23	yes	2	?	Adult male	Play	1
C5	Chester Zoo	Carlos	12mo	Face	Mouth	26:54 - 26:56	yes	2	?	Adult male	Play	1
C6	Chester Zoo	Carlos	12mo	Face	Nose	26:58 - 26:59	yes	1	Yes	Mother	Comfort seeking	5
C7	Chester Zoo	Carlos	12mo	Face	Mouth	27:14 - 27:20	yes	6	Yes	Mother	Food beg	3
C8	Chester Zoo	Carlos	12mo	Head	Side	27:23 - 27:27	yes	4	Yes	Mother	Other social context	2
C9	Chester Zoo	Carlos	12mo	Face	Mouth	27:33 - 27:44	yes	11	Yes	Mother	Food beg	3
C10	Chester Zoo	Carlos	12mo	Face	Mouth	27:49 - 27:58	yes	9	Yes	Mother	Food beg	3
C11	Chester Zoo	Carlos	12mo	Head	Ear	30:34 - 30:45	yes	11	Yes	Mother	Other social context	2
C12	Chester Zoo	Carlos	12mo	Face	Mouth	31:00 - 31:08	yes	8	Yes	Mother	Being groomed	4
D1	Chester Zoo	Dido	12mo	Head	Ear	13:39 - 13:41	yes	2	Yes	Mother	Play	1
D2	Chester Zoo	Dido	12mo	Face	Cheek	43:10 - 43:10	yes	1	Yes	Mother	Food beg	3
D3	Chester Zoo	Dido	12mo	Face	Nose	44:45 - 44:47	yes	2	Yes	Mother	Food beg	3
D4	Chester Zoo	Dido	12mo	Face	Nose	44:51 - 44:51	yes	1	Yes	Mother	Food beg	3
D5	Chester Zoo	Dido	12mo	Face	Cheek	45:49 - 45:50	yes	1	Yes	Mother	Food beg	3
D6	Chester Zoo	Dido	12mo	Face	More than 1	45:52 - 45:56	yes	4	Yes	Mother	Play	1
D7	Chester Zoo	Dido	12mo	Head	Side	52:14 - 52:15	yes	1	Yes	Mother	Being groomed	4
D8	Chester Zoo	Dido	12mo	Head	Ear	52:23 - 52:27	yes	4	Yes	Mother	Grooming	4
D9	Chester Zoo	Dido	12mo	Head	Ear	52:41 - 52:43	yes	2	Yes	Mother	Being groomed	4
D10	Chester Zoo	Dido	12mo	Head	Ear	52:58 - 53:00	yes	2	Yes	Mother	Being groomed	4
Dn1	Chester Zoo	Donna	12mo	Face	Mouth	03:42 - 03:42	yes	1	Yes	Mother	Play	1
Dn2	Chester Zoo	Donna	12mo	Face	Nose	03:45 - 03:45	yes	1	Yes	Mother	Play	1
Dn3	Chester Zoo	Donna	12mo	Face	Mouth	03:50 - 03:52	yes	2	Yes	Mother	Play	1
Dn4	Chester Zoo	Donna	12mo	Face	More than 1	03:55 - 03:58	yes	3	Yes	Mother	Play	1
Dn5	Chester Zoo	Donna	12mo	Face	More than 1	06:02 - 06:03	yes	1	Yes	Mother	Play	1
Dn6	Chester Zoo	Donna	12mo	Face	More than 1	20:04 - 20:08	yes	4	Yes	Mother	Food beg	3
Dn7	Chester Zoo	Donna	12mo	Face	More than 1	20:18 - 20:23	yes	5	Yes	Mother	Food beg	3
Dn8	Chester Zoo	Donna	12mo	Face	More than 1	20:26 - 20:28	yes	2	Yes	Mother	Food beg	3
Dn9	Chester Zoo	Donna	12mo	Face	Cheek	20:31 - 20:31	yes	1	Yes	Mother	Food beg	3
Dn10	Chester Zoo	Donna	12mo	Face	More than 1	21:03 - 21:05	yes	2	?	Adult female	Play	1
Dn11	Chester Zoo	Donna	12mo	Face	Forehead/eyes	21:30 - 21:31	nv	1	Yes	Mother	Restraint/movement	6
F1	Chester Zoo	Frankie	12mo	Head	Ear	06:17 - 06:18	yes	1	No	infant	Other social context	2
F2	Chester Zoo	Frankie	12mo	Face	More than 1	08:32 - 08:33	yes	1	No	infant	Play	1
F3	Chester Zoo	Frankie	12mo	Face	Cheek	21:54 - 21:58	yes	4	yes	Mother	Being groomed	4
F4	Chester Zoo	Frankie	12mo	Face	Mouth	24:51 - 24:57	yes	6	yes	Mother	Grooming	4
A1	PRI	Ayumu	13mo	Face	?	14:07 - 14:08	yes	1	?	Adult female	Other social context	2
A2	PRI	Ayumu	13mo	Face	?	18:52 - 18:53	no	1	?	Adult female	Play	1
A3	PRI	Ayumu	13mo	Face	Mouth	23:29 - 24:20	yes	51	yes	Mother	Being groomed	4
A4	PRI	Ayumu	13mo	Face	Mouth	34:40 - 34:41	yes	1	no	Adult female	Other social context	2
A5	PRI	Ayumu	13mo	Face	More than 1	42:18 - 42:19	no	1	No	Infant	Play	1
A6	PRI	Ayumu	13mo	Face	Cheek	42:19 - 42:20	no	1	No	Adult female	Submissive Focal	5
A7	PRI	Ayumu	13mo	Face	Cheek	42:28 - 42:29	yes	1	No	Adult female	Submissive Focal	5
A8	PRI	Ayumu	13mo	Head	Ear	56:52 - 56:52	yes	1	Yes	Mother	Play	1
Cl1	PRI	Cleo	13mo	Face	More than 1	02:41 - 02:42	no	1	No	Infant	Play	1
Cl2	PRI	Cleo	13mo	Face	Chin	02:44 - 02:45	no	1	No	Infant	Play	1
Cl3	PRI	Cleo	13mo	Head	Crown	14:40 - 14:40	yes	1	Yes	Mother	body support	7
Cl4	PRI	Cleo	13mo	Head	Ear	18:06 - 18:06	nv	1	No	Infant	Other social context	2
Cl5	PRI	Cleo	13mo	Face	Mouth	31:58 - 31:58	yes	1	Yes	Mother	Other social context	2
Cl6	PRI	Cleo	13mo	Head	Ear	41:16 - 41:18	no	2	No	infant	Other social context	2
Cl7	PRI	Cleo	13mo	Face	Cheek	44:33 - 44:34	yes	1	No	Adult female	play	1
Cl8	PRI	Cleo	13mo	Head	Ear	44:38 - 44:42	yes	4	No	Adult female	play	1
Cl9	PRI	Cleo	13mo	Face	More than 1	44:42 - 44:46	yes	4	No	Adult female	play	1
Cl10	PRI	Cleo	13mo	Face	mouth	44:54 - 44:55	yes	1	No	Adult female	play	1
Cl11	PRI	Cleo	13mo	Face	mouth	45:07 - 45:07	yes	1	No	Adult female	play	1
Cl12	PRI	Cleo	13mo	Head	Ear	48:29 - 48:31	yes	2	No	infant	Other social context	2
Cl13	PRI	Cleo	13mo	Head	Ear	51:03 - 51:04	yes	1	No	infant	Other social context	2
Cl14	PRI	Cleo	13mo	Head	Ear	51:06 - 51:08	yes	2	No	infant	Other social context	2
Cl15	PRI	Cleo	13mo	Head	Crown	51:26 - 51:27	yes	1	No	infant	play	1
P1	PRI	Pal	13mo	Face	Mouth	05:47 - 05:47	no	1	No	Infant	Other social context	2
P2	PRI	Pal	13mo	Face	Cheek	31:26 - 31:30	yes	4	Yes	Mother	Grooming	4
P3	PRI	Pal	13mo	Face	Cheek	31:32 - 31:34	yes	2	Yes	Mother	Grooming	4
P4	PRI	Pal	13mo	Face	Mouth	31:41 - 31:42	yes	1	Yes	Mother	Grooming	4
P5	PRI	Pal	13mo	Face	Mouth	32:30 - 32:31	no	1	Yes	Mother	Being groomed	4
P6	PRI	Pal	13mo	Face	Mouth	41:36 - 41:37	yes	1	?	Infant	Play	1
P7	PRI	Pal	13mo	Head	Crown	43:20 - 43:21	yes	1	?	Infant	body support	7
P8	PRI	Pal	13mo	Face	Cheek	43:33 - 43:33	yes	1	?	Infant	agression	6
P9	PRI	Pal	13mo	Face	Mouth	53:05 - 53:06	yes	1	Yes	Mother	Being groomed	4
P10	PRI	Pal	13mo	Face	Mouth	01:00:45 - 01:00:50	yes	5	Yes	Mother	Food beg	3
Fl1	Gombe	Flirt	13mo	Head	Side	15:34 - 15:37	no	3	Yes	Mother	body support	7
Fl2	Gombe	Flirt	13mo	Head	Side	15:44 - 15:45	yes	1	Yes	Mother	body support	7
Fl3	Gombe	Flirt	13mo	Face	Nose	15:49 - 15:54	yes	5	Yes	Mother	body support	7
Fl4	Gombe	Flirt	13mo	Face	Mouth	17:11 - 17:11	yes	1	Yes	Mother	Startle to biting ants	7
Fl5	Gombe	Flirt	13mo	Face	Chin	19:47 - 19:48	yes	1	Yes	Mother	Food beg	3
Fu1	Gombe	Fudge	12.5mo	Face	More than 1	00:48 - 00:51	no	3	Yes	Mother	body support	7
Fu2	Gombe	Fudge	12.5mo	Face	Ear	01:00 - 01:00	nv	1	Yes	Mother	Movement	7
Fu3	Gombe	Fudge	12.5mo	Face	More than 1	02:47 - 02:48	yes	1	Yes	Ferdinand	play	1
Fu4	Gombe	Fudge	12.5mo	Face	Cheek	02:50 - 02:50	yes	1	Yes	Ferdinand	play	1
Fu5	Gombe	Fudge	12.5mo	Face	Forehead/eyes	03:06 - 03:07	yes	1	Yes	Ferdinand	play	1
Fu6	Gombe	Fudge	12.5mo	Face	mouth	04:37 - 04:38	yes	1	Yes	Mother	play	1
Fu7	Gombe	Fudge	12.5mo	Head	Ear	04:47 - 04:48	no	1	Yes	Mother	play	1
Fun1	Gombe	Fundi	15mo	Face	Not visible	03:22 - 03:23	yes	1	yes	Fudge	play	1
Fun2	Gombe	Fundi	15mo	Head	Forehead	03:25 - 03:25	yes	1	yes	Fudge	play	1
Fun3	Gombe	Fundi	15mo	Face	Mouth	05:56 - 06:04	nv	8	Yes	mother	being groomed	4
Fun4	Gombe	Fundi	15mo	Face	More than 1	15:11 - 15:12	yes	1	Yes	mother	play	1
Fun5	Gombe	Fundi	15mo	Face	Cheek	15:45 - 15:45	yes	1	Yes	mother	Other social context	2
Fun6	Gombe	Fundi	15mo	Face	Forehead	18:47 - 18:48	yes	1	Yes	mother	play	1
Fun7	Gombe	Fundi	15mo	Head	More than 1	18:49 - 18:55	yes	6	Yes	mother	play	1
Fun8	Gombe	Fundi	15mo	Face	More than 1	18:58 - 19:04	yes	6	Yes	mother	play	1
Fun9	Gombe	Fundi	15mo	Face	Cheek	19:08 - 19:08	yes	1	Yes	mother	play	1
Fun10	Gombe	Fundi	15mo	Face	More than 1	19:24 - 19:27	yes	3	Yes	mother	play	1
Fun11	Gombe	Fundi	15mo	Head	Ear	19:28 - 19:30	yes	2	Yes	mother	play	1
Fun12	Gombe	Fundi	15mo	Face	Eyes/nose	19:31 - 19:33	yes	2	Yes	mother	play	1
Fun13	Gombe	Fundi	15mo	Face	More than 1	19:33 - 19:34	yes	1	Yes	mother	play	1
Fun14	Gombe	Fundi	15mo	Face	More than 1	19:43 - 20:03	yes	20	Yes	mother	play	1
Fun15	Gombe	Fundi	15mo	Face	Cheek	20:37 - 20:39	yes	2	yes	mother	play	1
Fun16	Gombe	Fundi	15mo	Face	Cheek	20:40 - 20:45	yes	5	yes	mother	play	1
Fur1	Gombe	Furaha		Face	Cheek	08:04 - 08:05	yes	1	yes	Flirt	play	1
Fur2	Gombe	Furaha		Face	Mouth	12:21 - 12:29	yes	8	yes	Flirt	play	1
Fur3	Gombe	Furaha		Face	More than 1	20:55 - 21:00	yes	5	yes	Flirt	play	1
Fur4	Gombe	Furaha		Face	More than 1	25:30 - 25:32	yes	2	yes	mother	play	1
Fur5	Gombe	Furaha	12mo	Head	Mouth	01:29 - 01:31	yes	2	yes	mother	play	1
Fur6	Gombe	Furaha	12mo	Head	More than 1	03:07 - 03:14	yes	7	yes	mother	body support	7
Fur7	Gombe	Furaha	12mo	Head	Crown	04:10 - 04:14	yes	4	yes	mother	body support	7
Fur8	Gombe	Furaha	12mo	Face	Mouth	05:32 - 05:33	yes	1	yes	mother	play	1
Fur9	Gombe	Furaha	12mo	Face	Mouth	06:02 06:03	yes	1	yes	mother	play	1
Fur10	Gombe	Furaha	12mo	Face	Mouth/Chin	06:31 - 06:34	yes	3	yes	mother	play	1
Fur11	Gombe	Furaha	12mo	Face	Mouth	06:50 - 06:51	yes	1	yes	mother	play	1
Fur12	Gombe	Furaha	12mo	Face	More than 1	06:52 - 06:57	yes	5	yes	mother	play	1
Fur13	Gombe	Furaha	12mo	Face	More than 1	07:00 - 07:04	yes	4	yes	mother	play	1
Fur14	Gombe	Furaha	12mo	Face	More than 1	07:05 - 07:09	yes	4	yes	mother	play	1
Fur15	Gombe	Furaha	12mo	Face	More than 1	07:12 - 07:17	yes	5	yes	mother	play	1
Fur16	Gombe	Furaha	12mo	Face	Nose/mouth	07:17 - 07:20	yes	3	yes	mother	play	1
Fur17	Gombe	Furaha	12mo	Face	mouth/cheek	07:21 - 07:34	yes	13	yes	mother	play	1
Fur18	Gombe	Furaha	12mo	Face	Nose	07:35 - 07:37	yes	2	yes	mother	play	1
Fur19	Gombe	Furaha	12mo	Face	mouth	07:38 - 07:39	yes	1	yes	mother	play	1
Fur20	Gombe	Furaha	12mo	Face	mouth	07:40 - 07:41	yes	1	yes	mother	play	1
Fur21	Gombe	Furaha	12mo	Face	mouth	07:41 - 07:47	yes	6	yes	mother	play	1
Fur22	Gombe	Furaha	12mo	Face	mouth	07:48 - 07:49	yes	1	yes	mother	play	1
Fur23	Gombe	Furaha	12mo	Face	More than 1	07:49 - 07:53	yes	4	yes	mother	play	1
Fur24	Gombe	Furaha	12mo	Face	Cheek	07:55 - 07:57	yes	2	yes	mother	play	1
Fur25	Gombe	Furaha	12mo	Face	Nose	09:13 - 09:14	yes	1	yes	mother	play	1
Fur26	Gombe	Furaha	12mo	Face	Cheek	09:32 - 09:33	yes	1	yes	mother	play	1
Fur27	Gombe	Furaha	12mo	Face	Chin	09:40 - 09:41	yes	1	yes	mother	play	1
Fur28	Gombe	Furaha	12mo	Head	Ear	09:41 - 09:42	yes	1	yes	mother	play	1
Fur29	Gombe	Furaha	12mo	Face	Mouth	09:45 - 09:49	yes	4	yes	mother	play	1
Fur30	Gombe	Furaha	12mo	Face	Mouth	09:48 - 09:49	yes	1	yes	mother	play	1
Fur31	Gombe	Furaha	12mo	Face	Mouth	09:53 - 09:56	yes	3	yes	mother	play	1
Fur32	Gombe	Furaha	12mo	Face	Mouth	09:57 - 10:02	yes	5	yes	mother	play	1
Fur33	Gombe	Furaha	12mo	Head	Ear	10:14 - 10:14	yes	1	yes	mother	play	1
Fur34	Gombe	Furaha	12mo	Head	Crown	10:31 - 10:35	yes	4	yes	mother	play	1
Fur35	Gombe	Furaha	12mo	Face	Chin	11:30 - 11:30	no	1	yes	mother	Movement	7
Fur36	Gombe	Furaha	12mo	Face	Mouth	15:31 - 15:31	nv	1	yes	mother	Movement	7
Fur37	Gombe	Furaha	12mo	Head	Ear	18:44 - 18:44	yes	1	yes	Flirt	Play	1
Gl1	Gombe	Glitter	13mo	Face	mouth	02:27 - 02:32	yes	5	yes	mother	Food beg	3
Gl2	Gombe	Glitter	13mo	Face	mouth	02:58 - 03:00	yes	2	yes	Gaia	Food beg	3
Gl3	Gombe	Glitter	13mo	Face	mouth	03:03 - 03:03	yes	1	yes	mother	Food beg	3
Gl4	Gombe	Glitter	13mo	Face	Nose/mouth	06:40 -06:41	yes	1	yes	Golden	Play	1
Gl5	Gombe	Glitter	13mo	Face	Mouth	10:04 - 10:04	yes	1	yes	Golden	Play	1
Gl6	Gombe	Glitter	13mo	Head	More than 1	10:04 - 10:09	yes	5	yes	Golden	Play	1
Gl7	Gombe	Glitter	13mo	Head	Crown	10:12 - 10:13	yes	1	yes	Golden	Play	1
Gl8	Gombe	Glitter	13mo	Face	Cheek	00:23 - 00:25	yes	2	yes	Golden	Play	1
Gl9	Gombe	Glitter	13mo	Face	Mouth	00:27 - 00:28	yes	1	yes	Golden	Play	1
Gl10	Gombe	Glitter	13mo	Head	Crown	00:49 - 00:49	yes	1	yes	Golden	Play	1
Gl11	Gombe	Glitter	13mo	Face	Mouth	00:58 - 00:58	yes	1	yes	Gaia	play	1
Go1	Gombe	Golden	13mo	Head	Ear	02:34 - 02:35	no	1	yes	Glitter	Play	1
Go2	Gombe	Golden	13mo	Head	More than 1	06:46 - 06:51	no	5	yes	Glitter	Play	1
Go3	Gombe	Golden	13mo	Face	mouth	07:37 - 07:38	no	1	yes	Glitter	Play	1
Go4	Gombe	Golden	13mo	Head	Ear	08:06 - 08:06	no	1	yes	Glitter	Play	1
Go5	Gombe	Golden	13mo	Face	Forehead	10:04 - 10:07	nv	3	yes	Glitter	Hug/comfort	5
Go6	Gombe	Golden	13mo	Face	Mouth	00:58 - 00:58	no	1	yes	Gaia	play	1
Go7	Gombe	Golden	13mo	Head	Ear	01:09 - 01:12	no	3	yes	Glitter	play	1
Go8	Gombe	Golden	13mo	Face	Mouth	01:21 - 01:23	nv	2	yes	Glitter	play	1
Go9	Gombe	Golden	13mo	Face	Mouth	01:52 - 01:54	nv	2	yes	Gaia	play	1
Go10	Gombe	Golden	13mo	Face	Mouth	02:35 - 02:36	yes	1	yes	Glitter	play	1
Go11	Gombe	Golden	13mo	Head	Crown	03:06 - 03:09	yes	3	yes	Glitter	play	1
Go12	Gombe	Golden	13mo	Face	Mouth	03:00 - 03:02	yes	2	yes	Glitter	Food	7
Go13	Gombe	Golden	13mo	Head	Ear	11:30 - 11:33	yes	3	yes	Glitter	Grooming	4
Go14	Gombe	Golden	13mo	Face	Nose	13:22 - 13:22	yes	1	yes	Glitter	play	1
Sam1	Gombe	Samantha		Face	Eyes/nose	00:03 - 00:04	yes	1	yes	mother	Movement	7
Sam2	Gombe	Samantha		Face	More than 1	03:11 - 03:14	yes	3	yes	mother	Movement	7
Sin1	Gombe	Sinbad		Face	Mouth	21:52 - 21:53	nv	1	yes	mother	Play	1
Sin2	Gombe	Sinbad		Face	Mouth	21:53 - 21:55	nv	2	yes	mother	Play	1
Sin3	Gombe	Sinbad		Head	Ear	26:52 - 26:53	yes	1	yes	Sampson (sibling)	Play	1
Tar1	Gombe	Tarzan		Face	Mouth	03:04 - 03:10	yes	6	yes	Ferdinand	Play	1
Tar2	Gombe	Tarzan		Head	Ear	03:07 - 03:15	yes	8	yes	Ferdinand	Play	1
Tar3	Gombe	Tarzan		Face	Mouth	06:17 - 06:17	yes	1	yes	Patti (mother)	Other social context	2
P1V3.1	UK	Ports1-visit3		Face	Eye	33:03 - 33:03	yes	1	yes	Father	Tickle play	1
P1V3.2	UK	Ports1-visit3		Face	More than 1	33:04 - 33:07	yes	3	yes	Father	Tickle play	1
P1V3.3	UK	Ports1-visit3		Face	Jaw	34:32 - 34:33	yes	1	yes	Father	Other social context	2
P2V2.1	UK	Ports2-visit2		Face	Cheek	38:13 - 38:13	yes	1	yes	Mother	Food	7
P3T2.1	UK	Ports3-title2		Face	Cheek/mouth	16:06 - 16:06	yes	1	yes	Mother	Arm movement	7
P3T2.2	UK	Ports3-title2		Face	Cheek/chin	19:35 - 19:40	yes	5	yes	Older sister	Hug	5
P5V1.1	UK	Ports5-visit1		Face	Mouth	07:37 - 07:37	yes	1	yes	Mother	Other social context	2
P6V2.1	UK	Ports6-visit2		Face	Cheek	08:10 - 08:10	yes	1	yes	Mother	Body support	7
P6V2.2	UK	Ports6-visit2		Face	More than 1	08:15 - 08:20	yes	5	yes	Mother	Body support	7
P6V2.3	UK	Ports6-visit2		Face	Cheek	08:20 - 08:35	yes	15	yes	Mother	Playful kiss	5
P6V2.4	UK	Ports6-visit2		Face	Cheek	10:07 - 10:07	yes	1	yes	Mother	Hug	5
P7V1.1	UK	Ports7-visit1		Face	Mouth	16:06 - 16:06	yes	1	yes	Mother	Arm movement	7
P7V1.2	UK	Ports7-visit1		Face	Mouth	16:17 - 16:22	yes	5	yes	Mother	Hitting playfully	6
P8V1.1	UK	Ports8-visit1		Face	Mouth	23:00 - 23:04	yes	4	yes	Mother	Soliciting a kiss	5
P8V1.2	UK	Ports8-visit1		Face	Cheek	37:03 - 37:03	yes	1	yes	Mother	Other social context	2
AKC9.1	Aka	Aka_child9		Face	Cheek	56:38 - 56:41	yes	3	?	Adult female	Body support	7
HC2T2.1	Aka	h_c2_Title_ 2		Face	Mouth	08:32 - 08:34	no	2	?	Child	Food	7
HC2T2.2	Aka	h_c2_Title_ 2		Face	Mouth	10:00 - 10:00	yes	1	?	Child	Play	1
HC2T2.3	Aka	h_c2_Title_ 2		Head	Cheek	52:07 - 52:07	yes	1	yes	Adult female	Other social context	2
HC2T2.4	Aka	h_c2_Title_ 2		Face	Mouth	59:37 - 59:53	yes	16	yes	Adult female	Grooming	4
HC4T1.1	Aka	h_c4_Title_1		Face	Cheek	33:07 - 33:08	yes	1	?	Adult female	Body support	7
HC5T2.1	Aka	h_c5_Title_2		Face	Cheek	05:40 - 05:44	yes	4	?	Adult female	Solitary play	7
HC5T2.2	Aka	h_c5_Title_2		Face	Jaw	39:56 - 40:01	yes	5	?	Adult female	Body support	7
HC5T2.3	Aka	h_c5_Title_2		Face	Chin	58:40 - 58:40	yes	1	?	Adult female	Hug	5
HC6T1.1	Aka	h_c6_Title_1		Face	Mouth	33:11 - 33:11	yes	1	yes	Adult female	Movement	7
HC6T1.2	Aka	h_c6_Title_1		Face	Jaw	33:24 - 33:24	yes	1	yes	Adult female	Hit	6
HC6T1.3	Aka	h_c6_Title_1		Face	Cheek	56:24 - 56:26	yes	2	?	Child	Other social context	2
HC7T2.1	Aka	h_c7_Title_2		Face	mouth	21:13 - 21:14	yes	1	yes	Adult female	Food sharing	3
HC7T2.2	Aka	h_c7_Title_2		Face	Chin	21:18 - 21:18	yes	1	yes	Adult female	Food beg	3
HC7T2.2	Aka	h_c7_Title_2		Face	mouth/chin	22:51 - 23:18	yes	27	yes	Adult female	Other social context	2
HC7T2.3	Aka	h_c7_Title_2		Face	mouth/chin	23:22 - 23:32	yes	10	yes	Adult female	Other social context	2
HC7T2.4	Aka	h_c7_Title_2		Face	mouth/chin	23:36 - 23:41	yes	5	yes	Adult female	Other social context	2
HC7T2.5	Aka	h_c7_Title_2		Face	nose	23:44 - 23:46	yes	2	yes	Adult female	Grooming	4
HC7T2.6	Aka	h_c7_Title_2		Face	Chin	26:42 - 26:42	yes	1	?	Infant	Hit	6
HC7T2.7	Aka	h_c7_Title_2		Face	More than 1	26:49 - 26:49	yes	1	?	Infant	Hit	6
HC7T2.8	Aka	h_c7_Title_2		Face	More than 1	28:15 - 28:15	yes	1	?	Infant	Hit	6
HC7T2.9	Aka	h_c7_Title_2		Face	Mouth	37:55 - 37:55	yes	1	yes	Adult female	Food sharing	3
HC8.1	Aka	h_c8		Face	Mouth	05:38 - 05:38	yes	1	yes	Adult female	Movement	7
HC8.2	Aka	h_c8		Face	More than 1	29:39 - 29:39	yes	1	?	Child	Hit	6
HC10T1.1	Aka	h_c10_Title1		Face	Jaw	37:17 - 37:18	yes	1	?	Adult male	Play	1
HC10T1.2	Aka	h_c10_Title1		Face	More than 1	46:56 - 46:56	yes	1	?	Adult male	Play	1
HC10T1.3	Aka	h_c10_Title1		Face	Chin	47:00 - 47:00	yes	1	?	Adult male	Play	1
HC10T1.4	Aka	h_c10_Title1		Face	Forehead	47:03 - 47:03	yes	1	?	Adult male	Play	1
HC10T1.5	Aka	h_c10_Title1		Face	Cheek	47:05 - 47:06	yes	1	?	Adult male	Play	1
HC10T1.6	Aka	h_c10_Title1		Face	Side	47:07 - 47:07	yes	1	?	Adult male	Play	1
HC10T1.7	Aka	h_c10_Title1		Face	Nose	47:09 - 47:11	yes	2	?	Adult male	Play	1
HC10T1.8	Aka	h_c10_Title1		Face	Side	47:45 - 47:45	yes	1	?	Adult male	Play	1
HC10T1.9	Aka	h_c10_Title1		Face	Forehead	47:47 - 47:48	yes	1	?	Adult male	Play	1
HC10T1.10	Aka	h_c10_Title1		Face	Chin	48:00 - 48:03	yes	3	?	Adult male	Greeting	5
HC10T1.11	Aka	h_c10_Title1		Face	Side	48:33 - 48:35	yes	2	?	Adult male	Play	1
HC10T1.12	Aka	h_c10_Title1		Face	Forehead	48:37 - 48:37	yes	1	?	Adult male	Play	1
HC10T1.13	Aka	h_c10_Title1		Face	Forehead	55:50 - 55:52	yes	2	?	Adult male	Play	1
HC10T1.14	Aka	h_c10_Title1		Face	Cheek	55:56 - 55:56	yes	1	?	Adult male	Play	1
HC10T1.15	Aka	h_c10_Title1		Face	Cheek	56:02 - 56:02	yes	1	?	Adult male	Play	1
HC10T1.16	Aka	h_c10_Title1		Face	Mouth	56:04 - 56:04	yes	1	?	Adult male	Hit	6
HC10T1.17	Aka	h_c10_Title1		Face	Mouth	56:09 - 56:10	yes	1	?	Adult male	Appeasment	5
HC10T1.18	Aka	h_c10_Title1		Face	Nose	56:11 - 56:12	yes	1	?	Adult male	Other social context	2
HC10T1.19	Aka	h_c10_Title1		Face	Cheek	56:13 - 56:14	yes	1	?	Adult male	Other social context	2
HC10T1.20	Aka	h_c10_Title1		Face	Chin	56:16 - 56:17	yes	1	?	Adult male	Other social context	2
HC10T1.21	Aka	h_c10_Title1		Face	Cheek	57:09 - 57:09	yes	1	?	Adult male	Play	1
HC10T1.22	Aka	h_c10_Title1		Face	Nose	57:12 - 57:14	yes	2	?	Adult male	Play	1
HC10T1.23	Aka	h_c10_Title1		Face	Jaw	57:17 - 57:17	yes	1	?	Adult male	Play	1
HC10T1.24	Aka	h_c10_Title1		Face	Jaw	57:18 - 57:28	yes	10	?	Adult male	Other social context	2
10E2.2	Nso	10_Evening_2		Face	Mouth	03:59 - 04:00	yes	1	?	Juvenile	Other social context	2
10E2.3	Nso	10_Evening_2		Face	Jaw	04:11 - 04:12	yes	1	?	Juvenile	Other social context	2
10E2.4	Nso	10_Evening_2		Face	Cheek	04:50 - 04:50	yes	1	?	Infant	Other social context	2
31A4.1	Nso	31_Afternoon_4		Face	Mouth	13:57 - 13:58	yes	1	?	Adult female	Food beg	3
K25E2.1	Nso	K 25 Evening 2		Face	Cheek	04:32 - 04:34	yes	2	?	Adult female	Arm movement	7
K2M3.1	Nso	K2 Morning 3		Face	Chin	08:48 - 08:53	yes	5	?	Adult female	Other social context	2
K2M3.2	Nso	K2 Morning 3		Face	Cheek	09:11 - 09:11	yes	1	?	Adult female	Body support	7
K2M3.3	Nso	K2 Morning 3		Face	Cheek	12:45 - 12:46	yes	1	?	Adult female	Arm movement	7
K2M3.4	Nso	K2 Morning 3		Face	Mouth	19:51 - 19:53	yes	2	?	Adult female	Sharing food	3
K2M3.5	Nso	K2 Morning 3		Face	Mouth	20:12 - 20:13	yes	1	?	Adult female	Sharing food	3
1YOH1	Nso	Hachatoe		Face	Mouth	04:51 - 04:59	yes	8	?	Adult female	Other social context	2
1YOH2	Nso	Hachatoe		Face	Nose/mouth	12:12 - 12:13	yes	1	?	Infant	Other social context	2
1YOH3	Nso	Hachatoe		Head	Forehead/head	12:22 - 12:23	yes	1	?	Adolescent	Hitting playfully	6
1YOH4	Nso	Hachatoe		Face	Jaw	27:24 - 27:25	yes	1	?	Juvenile	Other social context	2
1YOPr1	Nso	Primus		face	Jaw	21:49 - 21:51	yes	2	?	Juvenile	Body support	7
1YOPn1	Nso	Pronne		face	Nose	01:10 - 01:10	yes	1	?	Juvenile	Arm movement	7
1YOR1	Nso	Randy		face	Cheek	27:33 - 27:33	yes	1	?	Adult female	Nursing	5
1YOR2	Nso	Randy		face	Mouth	28:10 - 28:10	yes	1	?	Adult female	Other social context	2
1YOR3	Nso	Randy		face	Nose	29:16 - 29:22	yes	6	?	Adult female	Grooming	4
1YOB2	Nso	Benjamin		face	Chin	00:39 - 00:40	yes	1	?	Adult female	Food sharing	3
1YOB3	Nso	Benjamin		Head	Ear	02:42 - 02:42	yes	1	?	Adolescent	Arm movement	7
1YOB4	Nso	Benjamin		face	Nose	04:36 - 04:36	yes	1	?	Juvenile	Hit	6
1YOB5	Nso	Benjamin		face	Chin	15:36 - 15:37	yes	1	?	Adolescent	Arm movement	7
